# Supplementary material for: Screening and Identification of Host Factors Interacting with the Virulence Factor P0 Encoded by Sugarcane Yellow Leaf Virus by Yeast Two-Hybrid Assay
Source: Genes (Basel). 2023 Jul 3;14(7):1397. doi: 10.3390/genes14071397 (PMC10379860; doi:10.3390/genes14071397)
Supplement: Supplementary file 1 [file genes-14-01397-s001.zip]

Archive with 2 entries (2 files):
- genes-2460989-Supplementary Figures.pdf
- genes-2460989-Supplementary Tables.pdf
